# Supplementary material for: Annual Fluctuations in Winter Colony Losses of Apis mellifera L. Are Predicted by Honey Flow Dynamics of the Preceding Year
Source: Insects. 2022 Sep 12;13(9):829. doi: 10.3390/insects13090829 (PMC9501173; doi:10.3390/insects13090829)
Supplement: Supplementary file 1 [file insects-13-00829-s001.zip]

Archive with 4 entries (4 files):
- Autumn losses_Table S1.xlsx
- Germany_Table S2.xlsx
- Regions_Table S4.xlsx
- RP_Table S3.xlsx
