# Supplementary material for: Annual Fluctuations in Winter Colony Losses of Apis mellifera L. Are Predicted by Honey Flow Dynamics of the Preceding Year
Source: Insects. 2022 Sep 12;13(9):829. doi: 10.3390/insects13090829 (PMC9501173; doi:10.3390/insects13090829)
Supplement: Supplementary file 1 [file insects-13-00829-s001.zip › Autumn losses_Table S1.xlsx]

## Sheet: Autumn colony losses, Survey
Johannesen, J.; Woehl, S.; Berg, S.; Otten, C. The start and magnitude of honey flow influence yearly fluctuations of honeybee (Apis mellifera L.) overwintering losses
Table S1. Autumn losses in Germany 2013-2021. Surveys by Centre for Bees and Apiculture, Mayen
Green: original values						Blue: values summarised into 4 standard weeks
Year	Week	N answers	N colonies	N colonies dead	% loss/week	Year standard	Week standard	% loss/week standard	Weeks original	N answers standard
2013	44	4187	56150	1339	2.38468	2013	week 1	2.38468	44	4187
2013	45	588	8798	355	4.03501	2013	week 2	4.03501	45	588
2013	46	449	6015	161	2.67664	2013	week 3	2.67664	46	449
2013	47	96	1442	46	3.19001	2013	week 4	3.5553	47-48	125
2013	48	29	330	17	5.15152	2013	winter	9.2
2014	42	556	8192	403	4.91943	2014	week 1	4.91943	42	556
2014	43	3286	44148	2334	5.28676	2014	week 2	5.28676	43	3286
2014	44	1548	20593	1271	6.172	2014	week 3	6.172	44	1548
2014	45	272	3939	436	11.0688	2014	week 4	10.5386	45-48	420
2014	46	94	1290	92	7.13178	2014	winter	20.0454
2014	47	34	482	62	12.8631	2015	week 1	1.91658	42	4199
2014	48	20	305	44	14.4262	2015	week 2	2.25473	43	883
2015	42	4199	58020	1112	1.91658	2015	week 3	3.30905	44	229
2015	43	883	11620	262	2.25473	2015	week 4	3.44377	45-47	470
2015	44	229	3294	109	3.30905	2015	winter	8.58535
2015	45	287	4274	135	3.15863	2016	week 1	3.39238	44	5161
2015	46	170	2428	89	3.66557	2016	week 2	4.53772	45	2789
2015	47	13	180	13	7.22222	2016	week 3	4.5177	46	1003
2016	44	5161	70452	2390	3.39238	2016	week 4	7.98141	47-48	401
2016	45	2789	38191	1733	4.53772	2016	winter	19.8678
2016	46	1003	14410	651	4.5177	2017	week 1	3.121	43	3931
2016	47	229	2711	194	7.15603	2017	week 2	3.184	44	1811
2016	48	172	2238	201	8.98123	2017	week 3	4.323	45-46	530
2017	43	3931	52445	1637	3.121	2017	week 4	4.969	47-49	3967
2017	44	1811	23678	754	3.184	2017	winter	16.7
2017	45	333	4695	233	4.963	2018	week 1	2.7	42	3334
2017	46	197	2708	87	3.213	2018	week 2	2.8	43	2438
2017	47	3535	46533	2263	4.863	2018	week 3	3.2	44	2814
2017	48	382	5059	298	5.89	2018	week 4	6.14	45-48	802
2017	49	50	793	42	5.296	2018	winter	13.7873
2018	42	3334	46301	1272	2.7	2019	week 1	3.95	43	5907
2018	43	2438	32071	887	2.8	2019	week 2	4.88	44	1743
2018	44	2814	38465	1215	3.2	2019	week 3	6.14	45	740
2018	45	458	7424	259	3.5	2019	week 4	6.87	46-47	1228
2018	46	253	3375	310	9.2	2019	winter	14.6036
2018	47	77	1116	151	13.5	2020	week 1	3.3	44	4722
2018	48	14	182	23	12.6	2020	week 2	3	45	612
2019	43	5907	74607	2944	3.95	2020	week 3	4.2	46	2174
2019	44	1743	22926	1118	4.88	2020	week 4	7.3	47-49	507
2019	45	740	8677	533	6.14	2020	winter	12.732
2019	46	1048	14353	975	6.79	2021	week 1	4.1	44	4334
2019	47	180	2226	164	7.37	2021	week 2	4.9	45	1543
2020	44	4722	63152	2083	3.3	2021	week 3	6.1	46	1928
2020	45	612	9020	275	3	2021	week 4	6.4	47-48	852
2020	46	2174	27610	1148	4.2	2021	winter	20.7541
2020	47	202	3333	253	7.6
2020	48	184	2564	209	8.2
2020	49	121	1789	97	5.4
2021	44	4334	57619	2376	4.1
2021	45	1543	20727	1007	4.9
2021	46	1928	25498	1557	6.1
2021	47	710	8990	585	6.5
2021	48	142	1652	96	5.8
