# Supplementary material for: Annual Fluctuations in Winter Colony Losses of Apis mellifera L. Are Predicted by Honey Flow Dynamics of the Preceding Year
Source: Insects. 2022 Sep 12;13(9):829. doi: 10.3390/insects13090829 (PMC9501173; doi:10.3390/insects13090829)
Supplement: Supplementary file 1 [file insects-13-00829-s001.zip › Germany_Table S2.xlsx]

## Sheet: Table S2 - Germany
Johannesen, J.; Woehl, S.; Berg, S.; Otten, C. The start and magnitude of honey flow influence yearly fluctuations of honeybee (Apis mellifera L.) overwintering losses
Table S2. Average yearly parameter estimates "Germany"
Average monthly temperatures (Mean AirT): German Weather Service (DWD), https://opendata.dwd.de/climate_environment/CDC/regional_averages_DE/monthly/air_temperature_mean/
Varroa destructor data: DeBiMo, https://bienenmonitoring.uni-hohenheim.de/
Group variables		Honey flow data													Loss data				Varroa data		Temperature data
Year	Winter	N scales	fMinDate	fMinCal	fMinCW	aMinDate	aMinCal	aMinCW	MaxDate	MaxCW	RangeCW	MaxCal	HF-Period	Autumn N responses	Autumn Loss %	Winter N responses	Winter Loss %	Winter loss -1y	Varroa Summer	Varroa Autumn	Mean AirT Jan	Mean AirT Feb	Mean AirT Mar	Mean AirT Apr	Mean AirT May	Mean AirT Jun	Mean AirT Jul	Mean AirT Aug	Mean AirT Sep	Mean AirT Okt	Mean AirT Nov	Mean AirT Dec
2012	12/13	97.0392	2012-03-19	78	-4.78	2012-04-25	115	-4.85	2012-07-04	24.11	28.89	185	107	4084	3.34293	6017	15.4	22.6	1.2	5.3	1.91	-2.5	6.94	8.15	14.21	15.47	17.39	18.43	13.63	8.72	5.2	1.49
2013	13/14	112.824	2013-04-13	102	-5.86	2013-04-13	102	-5.86	2013-07-26	40.8	46.66	206	104	5349	2.63697	8330	9.2	15.4	0.8	3.6	0.2	-0.72	0.07	8.1	11.78	15.66	19.45	17.93	13.27	10.64	4.63	3.56
2014	14/15	142.889	2014-03-09	67	-3.81	2014-03-27	67	-3.41	2014-06-28	25.55	29.36	178	111	5846	5.85926	10022	20.0454	9.2	2.5	5.2	2.12	4.34	6.94	10.77	12.4	16.09	19.3	15.96	14.92	11.88	6.47	2.73
2015	15/16	126.451	2015-04-07	96	-6.96	2015-04-07	96	-6.96	2015-07-05	40.75	47.71	185	89	5550	2.17116	9109	8.58535	20.0454	0.6	2.6	2.19	0.72	5.18	8.42	12.34	15.82	19.39	19.87	12.96	8.38	7.51	6.49
2016	16/17	150.699	2016-03-29	88	-4.84	2016-03-29	88	-4.84	2016-07-10	25.58	30.42	191	103	9354	4.03822	11466	19.8678	8.58535	1.3	4.9	1.01	3.33	4.01	7.89	13.69	16.99	18.61	17.72	16.85	8.49	3.83	2.16
2017	17/18	196.412	2017-03-25	83	-3.68	2017-03-25	83	-3.68	2017-06-28	40.89	44.57	178	95	10240	3.91072	10931	16.7	19.8678	0.8	3.3	-2.15	2.9	7.2	7.42	14.13	17.76	18.06	17.87	12.79	11.14	5.11	2.71
2018	18/19	244.405	2018-04-05	94	-5.57	2018-04-05	94	-5.57	2018-07-25	35.07	40.64	205	111	9389	3.55934	11950	13.7873	16.7	1	3.9	3.72	-1.87	2.36	12.32	16.03	17.73	20.29	19.91	15.09	10.72	5.21	3.9
2019	19/20	315.242	2019-03-20	78	-4.28	2019-03-20	78	-4.28	2019-07-06	33.11	37.39	186	108	9618	4.6698	11786	14.6036	13.7873	1.2	3.8	0.63	3.95	6.58	9.62	10.99	19.78	18.9	19.06	14.05	10.81	5.22	3.75
2020	20/21	423.856	2020-04-03	93	-4.84	2020-04-03	93	-4.84	2020-07-05	30.93	35.77	186	93	7597	3.8684	10410	12.732	14.6036	1	3.6	3.48	5.29	5.27	10.35	11.91	16.89	17.69	19.95	14.82	10.21	6.18	3.08
2021	21/22	467.02	2021-03-24	82	-4.46	2021-04-19	108	-4.69	2021-07-10	17.87	22.33	190	108	8254	5.05282	10615	20.7541	12.732	1.3	4.2	0.63	1.71	4.77	6.02	10.72	18.98	18.37	16.4	15.16	9.63	4.9	2.58
