# Supplementary material for: Annual Fluctuations in Winter Colony Losses of Apis mellifera L. Are Predicted by Honey Flow Dynamics of the Preceding Year
Source: Insects. 2022 Sep 12;13(9):829. doi: 10.3390/insects13090829 (PMC9501173; doi:10.3390/insects13090829)
Supplement: Supplementary file 1 [file insects-13-00829-s001.zip › Regions_Table S4.xlsx]

## Sheet: Table S4 - Regions
Johannesen, J.; Woehl, S.; Berg, S.; Otten, C. The start and magnitude of honey flow influence yearly fluctuations of honeybee (Apis mellifera L.) overwintering losses
Table S4. Average yearly parameter estimates "Regions"
Group variables				Honey flow data													Loss data					Temperature data
State	Region	Year	Winter	N scales	fMinDate	fMinCal	fMinCW	aMinDate	aMinCal	aMinCW	MaxDate	MaxCW	RangeCW	MaxCal	HF-Period	GDD-Day	Autumn N responses	Autumn Loss %	Winter N responses	Winter Loss %	Winter loss -1y	GDD_Jan	GDD_Feb	GDD_Mar	GDD_Apr	GDD_May	GDD_Jun	GDD_Jul	GDD_Aug	GDD_Sep	GDD_Okt	GDD_Nov	GDD_Dec
RP	Koblenz	2012	12/13	17	2012-03-19	78	-5.03	2012-04-26	116	-5.03	2012-07-04	25.37	30.4	185	107	73	414	4.12262	535	16.9	19.5	15.9469	21.4958	72.2238	168.723	376.004	684.494	1020.8	1389.13	1693.41	1890.9	1983.9	2034.33
RP	Koblenz	2013	13/14	17	2013-04-13	102	-5.13	2013-04-13	102	-5.13	2013-07-26	52.34	57.47	206	104	55	325	3.18874	522	8.1	16.9	10.2671	20.7652	33.2978	89.2639	285.464	533.382	913.687	1370.1	1701.42	1907.98	2039.47	2008.83
RP	Koblenz	2014	14/15	16	2014-03-09	67	-3.75	2014-03-09	67	-3.75	2014-07-04	45.57	49.32	184	117	53	455	6.93941	547	17.5692	8.1	18.9525	32.6763	80.7478	238.42	445.943	762.445	1130.99	1541.78	1849.73	2119.26	2209.7	2238.55
RP	Koblenz	2015	15/16	20	2015-04-07	96	-6.39	2015-04-07	96	-6.39	2015-07-08	60.91	67.3	188	92	51	404	2.26785	509	8.50845	17.5692	9.89648	15.0278	27.9894	106.301	307.216	590.133	1010.32	1446.38	1779.64	1954.24	2073.79	2153.86
RP	Koblenz	2016	16/17	25	2016-03-29	88	-5.31	2016-04-08	88	-5.31	2016-05-26	28.05	33.36	146	58	58	492	3.23251	485	13.625	8.50845	3.52892	33.5082	45.4975	122.324	286.559	592.769	963.102	1364.93	1778.71	1999.04	2067.55	2091.8
RP	Koblenz	2017	17/18	41	2017-03-25	83	-2.95	2017-03-25	83	-2.95	2017-06-27	42.89	45.84	177	94	82	454	3.74232	555	13	13.625	0.0030234	5.69315	57.9465	181.048	333.939	707.81	1126.25	1528.25	1837.25	2052.35	2160.12	2178.32
RP	Koblenz	2018	18/19	39	2018-04-06	95	-7.11	2018-04-06	95	-7.11	2018-06-29	31.45	38.56	179	84	71	285	4.29212	447	15.6652	13	12.2012	25.7652	39.247	155.942	427.297	807.648	1225.6	1739.6	2107.43	2345.08	2454.6	2498.79
RP	Koblenz	2019	19/20	41	2019-03-19	77	-4.23	2019-03-19	77	-4.23	2019-07-06	46.52	50.75	186	109	68	328	3.53464	464	14.7642	15.6652	2.44	11.3725	64.071	163.574	323.436	644.408	1070.6	1515.99	1873.99	2107.46	2215.21	2242.85
RP	Koblenz	2020	20/21	69	2020-03-15	74	-3.73	2020-03-26	85	-4.56	2020-07-04	30.93	34.66	185	111	99	299	4.11975	475	10.8578	14.7642	13.9247	53.7018	102.946	223.507	433.05	733.559	1115.17	1587.79	1973.97	2198.38	2328.37	2360.84
RP	Koblenz	2021	21/22	75	2021-03-23	81	-4.49	2021-04-18	81	-4.49	2021-07-12	19.45	23.94	192	111	62	268	5.95928	412	21.9	10.8578	1.67005	21.3981	62.711	128.114	244.521	549.86	943.266	1316.01	1655.24	1873.75	1953.85	1968.76
RP	Trier	2012	12/13	10	2012-03-20	79	-4.38	2012-04-27	79	-4.38	2012-06-02	21.52	25.9	153	74	77	71	4.96454	125	20.5	16.2	16.5669	22.363	75.7522	172.908	375.808	691.421	1046.88	1457.93	1809.47	2004.55	2093.22	2121.83
RP	Trier	2013	13/14	12	2013-04-13	102	-6.44	2013-04-13	102	-6.44	2013-07-19	42.52	48.96	199	97	58	90	0.660611	165	6.5	20.5	9.40307	20.6106	34.9075	91.1969	281.946	521.244	911.208	1368.77	1700.38	1916.13	2051.61	2064.53
RP	Trier	2014	14/15	12	2014-03-11	69	-4.49	2014-03-11	69	-4.49	2014-07-04	31.3	35.79	184	115	69	98	2.64901	165	15.3929	6.5	23.5792	40.0085	89.8502	248.91	456.305	774.38	1152.59	1558.29	1870.64	2133.14	2273.9	2304.53
RP	Trier	2015	15/16	12	2015-04-06	95	-10.24	2015-04-06	95	-10.24	2015-07-07	63.07	73.31	187	92	55	116	1.72891	165	6.43612	15.3929	10.5103	16.4072	31.2332	112.858	319.779	610.464	1045.95	1488.49	1827.05	2007.88	2133.44	2217.19
RP	Trier	2016	16/17	17	2016-04-01	91	-4.89	2016-04-09	91	-4.89	2016-05-26	21.13	26.02	146	55	73	166	2.90877	189	11.5794	6.43612	5.36636	37.2033	51.6236	133.859	301.761	612.193	990.49	1397.31	1807.41	2030.3	2103.5	2136.52
RP	Trier	2017	17/18	22	2017-03-24	82	-3.28	2017-03-24	82	-3.28	2017-06-26	54.31	57.59	176	94	86	163	5.26316	165	18	11.5794	0.00544477	7.12398	63.7264	189.627	354.432	736.789	1164.23	1570.45	1880.35	2095.59	2201.19	2221.12
RP	Trier	2018	18/19	23	2018-04-05	94	-6.22	2018-04-05	94	-6.22	2018-07-26	38.12	44.34	206	112	75	171	2.28392	181	13.0199	18	14.562	28.6121	43.8463	162.402	434.614	813.183	1236.07	1745.75	2106.48	2340.17	2451.78	2499.81
RP	Trier	2019	19/20	23	2019-03-20	78	-6.04	2019-03-20	78	-6.04	2019-07-10	47.07	53.11	190	112	69	159	4.29305	195	13.3413	13.0199	2.15668	10.6559	64.5787	165.482	328.568	647.021	1088.58	1534.77	1884.28	2119.96	2231.83	2264.14
RP	Trier	2020	20/21	30	2020-03-15	74	-5.06	2020-03-26	85	-5.2	2020-07-28	37.56	42.62	209	135	104	107	2.58107	174	9.24642	13.3413	15.2829	57.1153	108.093	230.598	446.517	754.571	1139.39	1617.41	2012.36	2241.65	2380.38	2417.89
RP	Trier	2021	21/22	29	2021-03-23	81	-6.03	2021-04-18	81	-6.03	2021-07-03	17.12	23.15	183	102	67	153	5.59748	215	26.4672	9.24642	1.96319	25.7764	67.6485	132.565	251.382	559.267	951.487	1323.81	1660.93	1875.18	1959.97	1974.12
RP	RH-Pfalz	2012	12/13	23	2012-03-17	76	-3.42	2012-04-26	76	-3.42	2012-06-30	22.2	25.62	181	105	76	162	2.67156	266	11.2	20.7	19.2105	25.2685	84.8354	213.518	459.471	818.111	1214.08	1657.93	2038.48	2255.43	2314.1	2333.96
RP	RH-Pfalz	2013	13/14	27	2013-04-13	102	-6.89	2013-04-13	102	-6.89	2013-07-19	30.64	37.53	199	97	65	225	4.47547	331	12.3	11.2	10.6909	23.5645	38.0266	103.949	327.333	614.525	1043.84	1545.15	1906.79	2132.32	2273.8	2288.01
RP	RH-Pfalz	2014	14/15	24	2014-03-07	65	-2.95	2014-03-07	65	-2.95	2014-06-28	27.45	30.4	178	113	49	215	3.77227	351	19.0571	12.3	15.2096	28.9278	92.0882	280.432	524.827	883.004	1304.78	1748.48	2089.99	2384.06	2532.93	2566.62
RP	RH-Pfalz	2015	15/16	24	2015-04-07	96	-6.15	2015-04-07	96	-6.15	2015-07-04	32.48	38.63	184	88	81	226	2.60455	325	10.7718	19.0571	12.9877	19.4617	40.6875	149.528	402.949	745.124	1223.7	1722.39	2103.92	2307.08	2433.88	2520.13
RP	RH-Pfalz	2016	16/17	27	2016-04-02	92	-5.01	2016-04-07	92	-5.01	2016-07-10	19.04	24.05	191	99	80	321	4.55243	445	20.9842	10.7718	3.96678	41.4927	58.8659	161.303	355.402	694.327	1112.18	1563.81	2008.02	2252.33	2328.43	2355.2
RP	RH-Pfalz	2017	17/18	29	2017-03-25	83	-3.56	2017-03-25	83	-3.56	2017-06-27	28.27	31.83	177	94	108	314	2.9298	368	17.2	20.9842	0.000148313	7.93285	76.0053	234.922	425.725	837.17	1309.12	1761.69	2113.03	2348.42	2462.84	2484.25
RP	RH-Pfalz	2018	18/19	31	2018-04-01	90	-5.47	2018-04-01	90	-5.47	2018-06-20	33.76	39.23	170	80	83	311	3.01535	390	15.7386	17.2	19.9009	39.7346	59.3867	201.053	513.608	942.145	1409.44	1967.19	2379.22	2644.73	2778.6	2824.17
RP	RH-Pfalz	2019	19/20	23	2019-03-20	78	-5.5	2019-03-20	78	-5.5	2019-06-30	13.29	18.79	180	102	91	339	3.54946	407	12.4108	15.7386	3.78387	13.4331	84.0881	209.053	401.548	759.557	1243.58	1732.4	2134.68	2393.46	2516.21	2548.28
RP	RH-Pfalz	2020	20/21	34	2020-03-15	74	-4.59	2020-03-26	74	-4.59	2020-07-05	32.89	37.48	186	112	122	246	4.18881	349	12.4305	12.4108	12.8931	62.0705	128.832	271.57	522.216	862.455	1295.91	1812.27	2236.81	2484.91	2624.59	2653.6
RP	RH-Pfalz	2021	21/22	38	2021-03-24	82	-5.11	2021-04-17	82	-5.11	2021-07-02	10.44	15.55	182	100	70	256	6.58813	360	23.1897	12.4305	1.81993	27.6765	72.0791	157.073	304.023	647.069	1083.11	1505.55	1880.44	2118.14	2194.88	2207.75
BY	Unterfranken	2014	14/15	29	2014-03-16	74	-3.45	2014-03-29	87	-4.26	2014-06-28	8.28	11.73	178	104	65	170	7.58405	289	27.9938	9.2	11.0771	20.6634	64.3957	223.113	429.343	759.429	1140.63	1572.65	1890.16	2159.08	2282.5	2307.73
BY	Unterfranken	2015	15/16	21	2015-04-13	102	-6.68	2015-04-13	102	-6.68	2015-07-04	24.63	31.31	184	82	90	156	1.97775	263	8.95884	27.9938	9.96912	14.9199	27.8147	110.857	336.158	657.823	1109.03	1604.58	1975.57	2158.98	2269.43	2339.03
BY	Unterfranken	2016	16/17	15	2016-03-29	88	-4.07	2016-03-29	88	-4.07	2016-06-11	17.87	21.94	162	74	54	265	3.50704	302	15.6295	8.95884	2.02974	29.2322	41.5665	129.776	308.914	635.615	1044.8	1478.88	1909.58	2140.07	2203.95	2221.66
BY	Unterfranken	2017	17/18	15	2017-03-14	72	-4.65	2017-03-28	72	-4.12	2017-06-29	36.81	41.46	179	107	37	306	6.00371	320	18.4	15.6295	0	4.36046	52.9457	176.938	332.989	717.626	1157.5	1589.2	1911.06	2126.35	2228.79	2242.94
BY	Unterfranken	2018	18/19	32	2018-04-02	91	-3.39	2018-04-02	91	-3.39	2018-07-22	22	25.39	202	111	58	258	4.59314	315	13.2387	18.4	12.0569	25.025	38.938	169.504	477.456	900.387	1341.5	1887.38	2292.71	2539.74	2636.04	2643.7
BY	Unterfranken	2019	19/20	24	2019-03-28	86	-5.38	2019-04-14	103	-5.44	2019-07-01	13.1	18.48	181	95	77	267	4.91897	329	15.7127	13.2387	1.47112	6.11381	55.0082	171.057	349.85	690.028	1150.34	1620.05	2002.69	2246.29	2361.45	2387.39
BY	Unterfranken	2020	20/21	21	2020-07-05	93	-4.95	2020-04-03	93	-4.95	2020-07-05	23.99	28.94	186	93	130	237	3.40619	283	10.5796	15.7127	10.0086	48.2459	98.4918	218.94	437.596	744.665	1148.64	1634.73	2035.8	2267.56	2383.73	2404.05
BY	Unterfranken	2021	21/22	21	2021-03-25	83	-4.27	2021-04-19	108	-5.8	2021-07-05	9.51	13.78	185	102	49	229	6.24242	322	19.4936	10.5796	1.50773	17.5845	46.5083	115.713	245.614	567.325	995.451	1419.21	1776.25	2005.15	2070.78	2080.08
