# Supplementary material for: Annual Fluctuations in Winter Colony Losses of Apis mellifera L. Are Predicted by Honey Flow Dynamics of the Preceding Year
Source: Insects. 2022 Sep 12;13(9):829. doi: 10.3390/insects13090829 (PMC9501173; doi:10.3390/insects13090829)
Supplement: Supplementary file 1 [file insects-13-00829-s001.zip › RP_Table S3.xlsx]

## Sheet: Table S3 - RP
Johannesen, J.; Woehl, S.; Berg, S.; Otten, C. The start and magnitude of honey flow influence yearly fluctuations of honeybee (Apis mellifera L.) overwintering losses
Table S2. Average yearly parameter estimates "RP" (Rheinland-Pfalz)
Average monthly temperatures (Mean AirT): German Weather Service (DWD), https://opendata.dwd.de/climate_environment/CDC/regional_averages_DE/monthly/air_temperature_mean/
Group variables		Honey flow data													Loss data					Temperature data
Year	Winter	N scales	fMinDate	fMinCal	fMinCW	aMinDate	aMinCal	aMinCW	MaxDate	MaxCW	RangeCW	MaxCal	HF-Period	GDD-Day	Autumn N responses	Autumn Loss %	Winter N responses	Winter Loss %	Winter loss -1y	GDD_Jan	GDD_Feb	GDD_Mar	GDD_Apr	GDD_May	GDD_Jun	GDD_Jul	GDD_Aug	GDD_Sep	GDD_Okt	GDD_Nov	GDD_Dec	Mean AirT Jan	Mean AirT Feb	Mean AirT Mar	Mean AirT Apr	Mean AirT May	Mean AirT Jun	Mean AirT Jul	Mean AirT Aug	Mean AirT Sep	Mean AirT Okt	Mean AirT Nov	Mean AirT Dec
2012	12/13	48.3333	2012-03-16	75	-4.04	2012-03-16	75	-4.04	2012-07-04	23.12	27.16	185	110	70	504	3.76802	805	15.3	19.4	17.7771	23.6426	79.5477	193.093	420.072	756.53	1128.81	1545.19	1898.15	2105.55	2180.56	2211.76	2.77	-1.88	7.78	8.09	14.56	15.38	17.18	18.92	13.52	9.01	5.39	2.79
2013	13/14	52.4658	2013-04-13	102	-6.23	2013-04-13	102	-6.23	2013-07-23	39.28	45.51	203	101	61	618	3.24425	976	9.2	15.3	10.3178	22.197	36.0855	97.3227	306.609	573.036	981.122	1461.32	1808.48	2027.02	2164.54	2164.95	0.66	-0.5	1.34	8.47	11.09	15.69	20	17.9	13.76	11.02	4.61	3.72
2014	14/15	47.6384	2014-03-09	67	-3.46	2014-03-09	67	-3.46	2014-06-28	32.97	36.43	178	111	56	647	5.1157	988	17.7223	9.2	17.876	32.1279	88.5276	262.696	489.739	828.833	1227.15	1654.35	1981.11	2262.05	2392	2423.73	3.83	4.54	7.59	11.57	12.63	16.61	19.02	15.66	14.95	11.99	6.69	2.91
2015	15/16	53.0685	2015-04-06	95	-7.03	2015-04-06	95	-7.03	2015-07-05	48.98	56.01	185	90	66	630	2.30285	946	8.84034	17.7223	11.5528	17.501	34.9638	129.2	357.639	671.622	1123.98	1592.78	1951.07	2141.2	2265.55	2350.04	1.89	1.02	5.37	9.39	12.91	16.41	20.2	19.73	12.81	8.64	7.65	6.94
2016	16/17	65.3497	2016-03-24	83	-4.97	2016-04-01	91	-5.01	2016-06-01	20.93	25.9	152	69	57	944	3.60197	1196	16.0437	8.84034	4.10838	38.2271	53.3619	143.95	323.762	646.79	1042.54	1470.24	1898.45	2131.04	2204.39	2231.67	2.58	3.52	4.07	7.92	13.38	16.44	18.73	18.28	17.15	8.57	4.62	1.81
2017	17/18	92.8849	2017-03-25	83	-3.26	2017-03-25	83	-3.26	2017-06-27	40.79	44.05	177	94	97	971	3.67395	1026	15.1	16.0437	0.00202792	7.10892	68.2498	210.124	384.633	779.257	1226.73	1655.35	1986.09	2211.37	2321.56	2342.68	-1.96	4.08	8.14	8.03	14.69	18.57	18.79	17.9	12.74	11.13	5.08	2.89
2018	18/19	87.4685	2018-04-05	94	-6.27	2018-04-05	94	-6.27	2018-06-29	33.18	39.45	179	85	88	888	3.41638	1083	15.1752	15.1	16.4989	33.3086	50.2104	179.723	471.897	875.936	1319.5	1854.75	2243.41	2495.62	2617.27	2663.95	4.75	-1.4	3.55	12.69	15.78	17.92	21.02	19.83	15.1	11.03	5.86	3.94
2019	19/20	86.8986	2019-03-20	78	-5.25	2019-03-20	78	-5.25	2019-07-06	37.36	42.61	186	108	80	971	3.79167	1155	14.0399	15.1752	3.0689	12.2787	74.2315	186.769	363.662	703.213	1161.03	1628.6	2007.16	2253.8	2369.7	2400.7	0.83	4.66	6.92	9.66	11.13	19.47	19.56	19.14	14.22	10.92	4.92	3.96
2020	20/21	134.014	2020-03-15	74	-4.23	2020-04-03	74	-4.15	2020-07-05	32.34	36.57	186	112	112	683	3.84661	1051	11.205	14.0399	13.6625	58.5852	117.027	249.165	480.707	802.803	1211.3	1706.97	2114.48	2351.91	2488.08	2519.76	3.64	5.34	6.03	11.75	12.82	16.77	18.55	20.56	15.83	10.17	6.33	3.75
2021	21/22	142.107	2021-03-23	81	-4.91	2021-03-23	81	-4.91	2021-07-03	16.46	21.37	183	102	68	828	5.96498	1119	22.7688	11.205	1.80267	25.4341	68.4318	143.777	276.258	601.443	1016.67	1414.94	1772.51	2000.34	2079.64	2092.81	1.18	3.37	5.55	6.51	10.49	19	17.67	16.43	15.48	9.63	4.36	3.71
